# Supplementary material for: Structural Insights into the Ligand–LsrK Kinase Binding Mode: A Step Forward in the Discovery of Novel Antimicrobial Agents
Source: Molecules. 2023 Mar 10;28(6):2542. doi: 10.3390/molecules28062542 (PMC10056567; doi:10.3390/molecules28062542)
Supplement: Supplementary file 1 [file molecules-28-02542-s001.zip]

Archive with 1 entries (1 files):
- molecules-2259258-supplementary.pdf
